# Supplementary material for: Geographic filling delay of the choriocapillaris in the region of dilated asymmetric vortex veins in central serous chorioretinopathy
Source: PLoS One. 2018 Nov 9;13(11):e0206646. doi: 10.1371/journal.pone.0206646 (PMC6226146; doi:10.1371/journal.pone.0206646)
Supplement: S1 Table — (XLSX) [file pone.0206646.s001.xlsx]

## Sheet: Analysis
病型	年齢	屈折	視力	中心窩下脈絡膜厚		病型	年齢	屈折	視力	中心窩下脈絡膜厚		病型	年齢	屈折	視力	中心窩下脈絡膜厚		age	acute	chronic			ref	classic	chronic			VA	acute	chronic			CCT	classic	chronic				Acute	Chronic				Acute	Chronic			Overlap	Acute
classic	61	-0.5	0.0457575	466		classic	61	-0.5	0.0457575	466		chronic	68	0	-0.0791812	309			61	68				-0.5	0				0.0457575	-0.0791812				466	309			M	16	7			Total	17	4				3
classic	36	-3.5	0.154902	471		classic	36	-3.5	0.154902	471		chronic	38	0.5	1.1549	396			36	38				-3.5	0.5				0.154902	1.1549				471	396			F	5	4			Partial	4	7				3
chronic	68	0	-0.0791812	309		classic	38	0	-0.0791812	422		chronic	63	-2.5	0.221849	352			38	63				0	-2.5				-0.0791812	0.221849				422	352														3
chronic	38	0.5	1.1549	396		classic	50	-1	-0.0791812	488		chronic	48	1	0.30103	423			50	48				-1	1				-0.0791812	0.30103				488	423			２×２分割表					２×２分割表						2
classic	38	0	-0.0791812	422		classic	29	-4.5	-0.0791812	309		chronic	77	2.75	0.221849	357			29	77				-4.5	2.75				-0.0791812	0.221849				309	357														3
classic	50	-1	-0.0791812	488		classic	45	0	-0.0791812	576		chronic	43	-1	-0.0791812	343			45	43				0	-1				-0.0791812	-0.0791812				576	343			観察度数					観察度数						3
chronic	63	-2.5	0.221849	352		classic	39	0	-0.0791812	459		chronic	66	-1	-0.0791812	205			39	66				0	-1				-0.0791812	-0.0791812				459	205														3
classic	29	-4.5	-0.0791812	309		classic	43	0	-0.0791812	308		chronic	79	5	0.154902	274			43	79				0	5				-0.0791812	0.154902				308	274				Acute	Chronic	合計			Acute	Chronic	合計			3
classic	45	0	-0.0791812	576		classic	41	0	0.09691	468		chronic	69	1.5	0.0457575	257			41	69				0	1.5				0.09691	0.0457575				468	257			M	16	7	23		Total	17	4	21			3
classic	39	0	-0.0791812	459		classic	57	0	-0.0791812	477		chronic	55	1	0.221849	393			57	55				0	1				-0.0791812	0.221849				477	393			F	5	4	9		Partial	4	7	11			3
classic	43	0	-0.0791812	308		classic	37	0	0.221849	438		chronic	74	1	0.30103	281			37	74				0	1				0.221849	0.30103				438	281			合計	21	11	32		合計	21	11	32			2
classic	41	0	0.09691	468		classic	55	2	0.221849	397									55					2					0.221849					397															2
classic	57	0	-0.0791812	477		classic	54	-1	0.221849	404									54					-1					0.221849					404									期待度数						2
chronic	48	1	0.30103	423		classic	47	0.5	0.39794	231									47					0.5					0.39794					231				期待度数											3
chronic	77	2.75	0.221849	357		classic	40	-3.75	0.154902	461									40					-3.75					0.154902					461										Acute	Chronic				2
chronic	43	-1	-0.0791812	343		classic	56	0	0.39794	400									56					0					0.39794					400					Acute	Chronic			Total	13.7812	7.21875				3
chronic	66	-1	-0.0791812	205		classic	60	0	-0.0791812	318									60					0					-0.0791812					318				M	15.0938	7.90625			Partial	7.21875	3.78125				3
classic	37	0	0.221849	438		classic	53	1	0.221849	405									53					1					0.221849					405				F	5.90625	3.09375									2
chronic	79	5	0.154902	274		classic	58	-1.5	0.39794	404									58					-1.5					0.39794					404															2
chronic	69	1.5	0.0457575	257		classic	41	0	-0.0791812	447									41					0					-0.0791812					447				検定の結果					検定の結果						3
classic	55	2	0.221849	397		classic	43	-4.75	0.0457575	286									43					-4.75					0.0457575					286															2
chronic	55	1	0.221849	393																																													2.61905
classic	54	-1	0.221849	404																																		自由度			1		自由度			1			0.485621
classic	47	0.5	0.39794	231														マン・ホイットニの順位					マン・ホイットニの順位					マン・ホイットニの順位					マン・ホイットニの順位					χ2値			0.562812		χ2値			6.3621
classic	40	-3.75	0.154902	461																																		Ｐ値(上側確率)			0.453129		Ｐ値(上側確率)			0.0116584
classic	56	0	0.39794	400																																		分割表分析係数			0.131468		分割表分析係数			0.407239			マン・ホイットニの順位
classic	60	0	-0.0791812	318															データ数	順位和	平均順位			データ数	順位和	平均順位			データ数	順位和	平均順位			データ数	順位和	平均順位		Φ係数			0.132619		Φ係数			0.445887
classic	53	1	0.221849	405														chronic	11	253	23		chronic	11	234	21.2727		chronic	11	207.5	18.8636		chronic	11	108.5	9.86364		イェーツの補正χ2値			0.113098		イェーツの補正χ2値			4.53905
classic	58	-1.5	0.39794	404														classic	21	275	13.0952		classic	21	294	14		classic	21	320.5	15.2619		classic	21	419.5	19.9762		イェーツの補正Ｐ値(上側確率)			0.736644		イェーツの補正Ｐ値(上側確率)			0.0331301
chronic	74	1	0.30103	281																																		フィッシャーの直接確率Ｐ値			0.362494		フィッシャーの直接確率Ｐ値			0.0170997			Acute
classic	41	0	-0.0791812	447														検定の結果					検定の結果					検定の結果					検定の結果					オッズ比			1.82857		オッズ比			7.4375			Chronic
classic	43	-4.75	0.0457575	286																																		χ2(0.95)			3.84146		χ2(0.95)			3.84146
平均	51.9688	-0.273438	0.132889	382.031		平均	46.8095	-0.809524	0.0888958	411.19		平均	61.8182	0.75	0.216875	326.364		Ｕ値			187		Ｕ値			168		Ｕ値			141.5		Ｕ値			42.5
標準偏差 (SD)	12.7952	1.95891	0.24574	84.6974		標準偏差 (SD)	8.92092	1.76086	0.172376	79.4239		標準偏差 (SD)	13.2858	1.9099	0.328938	64.0614		Ｕ'値			44		Ｕ'値			63		Ｕ'値			89.5		Ｕ'値			188.5
標準誤差 (SE)	2.2619	0.34629	0.043441	14.9725		標準誤差 (SE)	1.9467	0.384251	0.0376154	17.3317		標準誤差 (SE)	4.00582	0.575857	0.0991786	19.3153		Ｚ値			2.83683		Ｚ値			2.08299		Ｚ値			1.03158		Ｚ値			-2.89635													検定の結果
																		Ｐ値(両側確率)			0.00455635		Ｐ値(両側確率)			0.0372522		Ｐ値(両側確率)			0.302271		Ｐ値(両側確率)			0.00377535
																		同順位補正Ｚ値			2.83865		同順位補正Ｚ値			2.13058		同順位補正Ｚ値			1.06687		同順位補正Ｚ値			-2.89688
																		同順位補正Ｐ値(両側確率)			0.00453042		同順位補正Ｐ値(両側確率)			0.0331241		同順位補正Ｐ値(両側確率)			0.286032		同順位補正Ｐ値(両側確率)			0.00376897													Ｕ値
																		同順位の数			4		同順位の数			4		同順位の数			6		同順位の数			2													Ｕ'値
																		Ｚ(0.975)			1.95996		Ｚ(0.975)			1.95996		Ｚ(0.975)			1.95996		Ｚ(0.975)			1.95996													Ｚ値
																																																	Ｐ値(両側確率)
																																																	同順位補正Ｚ値
																																																	同順位補正Ｐ値(両側確率)
																																																	同順位の数
																																																	Ｚ(0.975)
[truncated: 13 more columns]
